# Supplementary material for: Bibliometric Analysis of Global Research Productivity on Vitamin D and Bone Metabolism (2001–2020): Learn from the Past to Plan Future
Source: Nutrients. 2022 Jan 27;14(3):542. doi: 10.3390/nu14030542 (PMC8838326; doi:10.3390/nu14030542)
Supplement: Supplementary file 1 [file nutrients-14-00542-s001.zip]

Archive with 1 entries (1 files):
- nutrients-1532421-supplementary.xlsx
