# Supplementary material for: Bibliometric Analysis of Global Research Productivity on Vitamin D and Bone Metabolism (2001–2020): Learn from the Past to Plan Future
Source: Nutrients. 2022 Jan 27;14(3):542. doi: 10.3390/nu14030542 (PMC8838326; doi:10.3390/nu14030542)
Supplement: Supplementary file 1 [file nutrients-14-00542-s001.zip › nutrients-1532421-supplementary.xlsx]

## Sheet: Sheet1
Table: Countries contribution along with their socioeconomic status
Country	Freq	Country Economic Status
USA	15838	High income			Countries Eco Status	Freq.	% Contribution
JAPAN	3898	High income			High income	49693	0.813373
CHINA	3647	Upper middle income			Upper middle income	8418	0.137785
UK	2978	High income			Lower middle income	2894	0.0473689
ITALY	2965	High income			Low income	90	0.00147312
CANADA	2667	High income			Grand Total	61095	1
AUSTRALIA	2289	High income
FRANCE	2005	High income
SPAIN	1963	High income
GERMANY	1850	High income
TURKEY	1805	Upper middle income
KOREA	1270	High income
NETHERLANDS	1249	High income
INDIA	1083	Lower middle income
BRAZIL	1021	Upper middle income
FINLAND	1004	High income
DENMARK	990	High income
SWEDEN	950	High income
SWITZERLAND	936	High income
IRAN	916	Lower middle income
POLAND	758	High income
AUSTRIA	757	High income
NORWAY	747	High income
BELGIUM	743	High income
ISRAEL	586	High income
SAUDI ARABIA	572	High income
GREECE	536	High income
IRELAND	477	High income
EGYPT	381	Lower middle income
ROMANIA	306	Upper middle income
THAILAND	288	Upper middle income
NEW ZEALAND	269	High income
PAKISTAN	238	Lower middle income
HUNGARY	209	High income
SERBIA	200	Upper middle income
MEXICO	198	Upper middle income
CZECH REPUBLIC	183	High income
PORTUGAL	172	High income
MALAYSIA	161	Upper middle income
SOUTH AFRICA	159	Upper middle income
ARGENTINA	158	Upper middle income
LEBANON	155	Upper middle income
CHILE	146	High income
CROATIA	140	High income
SINGAPORE	117	High income
RUSSIA	74	Upper middle income
ICELAND	59	High income
SLOVAKIA	59	High income
TUNISIA	59	High income
JORDAN	48	Upper middle income
MOROCCO	47	Lower middle income
SLOVENIA	45	High income
BANGLADESH	43	Lower middle income
BULGARIA	43	Upper middle income
KUWAIT	43	High income
COLOMBIA	41	Upper middle income
QATAR	41	High income
NIGERIA	34	Lower middle income
ESTONIA	29	High income
SRI LANKA	25	Lower middle income
UKRAINE	25	Lower middle income
GAMBIA	24	Low income
INDONESIA	23	Lower middle income
IRAQ	23	Upper middle income
MACEDONIA	23	Upper middle income
CYPRUS	20	High income
BAHRAIN	18	High income
NEPAL	16	Lower middle income
VIETNAM	16	Lower middle income
PHILIPPINES	14	Lower middle income
SUDAN	14	Low income
OMAN	13	High income
ETHIOPIA	12	Low income
PERU	12	Upper middle income
TANZANIA	12	Lower middle income
LIBYA	10	Upper middle income
LITHUANIA	10	High income
MALTA	10	High income
MONGOLIA	10	Low income
SYRIA	9	Low income
BELARUS	8	Upper middle income
ECUADOR	8	Upper middle income
KAZAKHSTAN	8	Upper middle income
LUXEMBOURG	6	High income
VENEZUELA	6	Low income
KENYA	5	Lower middle income
LATVIA	5	High income
MONTENEGRO	5	Upper middle income
RWANDA	5	Low income
UGANDA	5	Low income
URUGUAY	5	High income
BURKINA FASO	4	Low income
COSTA RICA	4	Upper middle income
ALGERIA	3	Lower middle income
MOLDOVA	3	Upper middle income
ZIMBABWE	3	Lower middle income
ALBANIA	2	Upper middle income
ANDORRA	2	High income
ARMENIA	2	Upper middle income
CAMEROON	2	Lower middle income
GHANA	2	Lower middle income
JAMAICA	2	Upper middle income
MONACO	2	High income
PARAGUAY	2	Upper middle income
SEYCHELLES	2	High income
ZAMBIA	2	Lower middle income
BARBADOS	1	High income
BOLIVIA	1	Lower middle income
FIJI	1	Upper middle income
HONDURAS	1	Lower middle income
MALAWI	1	Low income
PANAMA	1	Upper middle income
SENEGAL	1	Lower middle income
UZBEKISTAN	1	Lower middle income
